# Supplementary material for: Temporal Features of Spike Trains in the Moth Antennal Lobe Revealed by a Comparative Time-Frequency Analysis
Source: PLoS One. 2014 Jan 20;9(1):e84037. doi: 10.1371/journal.pone.0084037 (PMC3896344; doi:10.1371/journal.pone.0084037)
Supplement: File S1 — MATLAB m files for the calculation of DWT coefficients, statistical comparison and multiple comparison correction using FDR. Compressed folder contains the following files: fdr_bh.m, batch_DWT.m, getDWTcoeff.m, DWT_spiketimes_analysis.m,, and example_data_DWT.mat. File “batch_DWT.m” is the main script. Example spike time data found in “example_data_DWT.mat”. When executed with the indicated parameters, “batch_DWT.m” outputs the results reported in Table 1 for a FDR of 0.1 using the example biphasic PNs of recorded from the isomorphic portion of the Manduca sexta antennal lobe. All scripts and functions are custom, with the exception of “fdr_bh.m”, which is also available from http://www.mathworks.com.au/matlabcentral/fileexchange/29274-mass-univariate-erp-toolbox/content/fdr_bh.m (last accessed 16/12/2013). (ZIP) [file pone.0084037.s001.zip]

Archive with 6 entries (5 files):
- Capurro et al. PLoSOne/
- Capurro et al. PLoSOne/batch_DWT.m
- Capurro et al. PLoSOne/DWT_spiketimes_analysis.m
- Capurro et al. PLoSOne/example_data_DWT.mat
- Capurro et al. PLoSOne/fdr_bh.m
- Capurro et al. PLoSOne/getDWTcoeff.m
