# Supplementary material for: Temporal Features of Spike Trains in the Moth Antennal Lobe Revealed by a Comparative Time-Frequency Analysis
Source: PLoS One. 2014 Jan 20;9(1):e84037. doi: 10.1371/journal.pone.0084037 (PMC3896344; doi:10.1371/journal.pone.0084037)
Supplement: File S1 — MATLAB m files for the calculation of DWT coefficients, statistical comparison and multiple comparison correction using FDR. Compressed folder contains the following files: fdr_bh.m, batch_DWT.m, getDWTcoeff.m, DWT_spiketimes_analysis.m,, and example_data_DWT.mat. File “batch_DWT.m” is the main script. Example spike time data found in “example_data_DWT.mat”. When executed with the indicated parameters, “batch_DWT.m” outputs the results reported in Table 1 for a FDR of 0.1 using the example biphasic PNs of recorded from the isomorphic portion of the Manduca sexta antennal lobe. All scripts and functions are custom, with the exception of “fdr_bh.m”, which is also available from http://www.mathworks.com.au/matlabcentral/fileexchange/29274-mass-univariate-erp-toolbox/content/fdr_bh.m (last accessed 16/12/2013). (ZIP) [file pone.0084037.s001.zip › Capurro et al. PLoSOne/DWT_spiketimes_analysis.m]

% This code is provided as supplementary material of the article:
% Temporal Features of Spike Trains in the Moth Antennal Lobe Revealed by a Comparative Time-Frequency Analysis
% by Alberto Capurro, Fabiano Baroni, Linda S. Kuebler, Zsolt K�rp�ti, Teun
% Dekker, Hong Lei, Bill S. Hansson, Timothy C. Pearce and Shannon B. Olsson

function si = DWT_spiketimes_analysis(data,param,condition)
%%%%%%%%%%%%%%%%%%%%%%%%%%%%%%%%%%%%%%%%%%%%%%%%%%%%%%%%%
% Input:
%
% data - struct array of input spike times, in the format data{iTrial}, with fields:
% data{iTrial}.spiketimes in seconds
% data{iTrial}.t_onset time of stimulus onset, in seconds
% data{iTrial}.trial_duration trial duration, in seconds
%
% param - parameter structure, with fields:
% param.sr sampling rate in Hz
% param.t_post_on  time in seconds of stimulation window start, with respect to t_onset
% param.t_post_off time in seconds of stimulation window end, with respect to t_onset (if inf, the stimulation window ends at the end of the recording)
% param.level level of DWT decomposition
% param.FDRq False Discovery Rate
%
% condition - vector of 1s and 2s that indicates, for each element of data, to which of the two conditions being contrasted it belongs

[DWTcoeff n_wl_level] = getDWTcoeff(data,param);


p_vect=[];

for wl_level=1:length(n_wl_level)
    
    
    for c=1:n_wl_level(wl_level)
        
        
        x_ind=find(condition==1);
        for j=1:length(x_ind)
            eval(['x(j)=DWTcoeff(x_ind(j)).L' num2str(wl_level) '_post(c);']);
        end
        
        y_ind=find(condition==2);
        for j=1:length(y_ind)
            eval(['y(j)=DWTcoeff(y_ind(j)).L' num2str(wl_level) '_post(c);']);
        end
        
        %         %%shuffle%%%%%%%%
        %
        %
        %                 for i=1:length(x)
        %                     f=size(x);
        %                     if f(1)>f(2)
        %                 ggg=[x;y];
        %                     else
        %                         ggg=[x,y];
        %                     end
        %                 end
        %
        %                 gg=randperm(length(ggg))';
        %                 for i=1:length(ggg)
        %                     k=gg(i);
        %                     g(i)=ggg(k);
        %                 end
        %                 lx=length(x);
        %                 x=g(1:lx)';
        %                 y=g(lx+1:end)';
        % %         %%%%%%%%%%%%%%%%%
        %%%rectification------------------------------------------
        %         for i=1:length(x)
        %             if x(i)<0;
        %                 x(i)=0;
        %             end
        %         end
        %
        %         for i=1:length(y)
        %             if y(i)<0;
        %                 y(i)=0;
        %             end
        %         end
        % %%------------------------------------------------------------
        
        
        %%%square coefficents, comment for binned analysis
        
        for i=1:length(x)
            x(i)=x(i)^2;
        end
        
        for i=1:length(y)
            y(i)=y(i)^2;
        end
        
        
        
        p = ranksum(x,y);
        
        if(isnan(p))
            p=1.0;
        end
        
        
        p_vect=[p_vect p];
        
        
    end
end


[fdr_bh_vect, crit_p]=fdr_bh(p_vect,param.FDRq); % FDR q level use 0.04 to obtain the results shown in Table 1

d=find(fdr_bh_vect); % indexes corresponding to significant differences (after FDR correction)

lev_array=[];
coef_array=[];

for wl_level=1:length(n_wl_level)
    lev_array=[lev_array wl_level*ones(1,n_wl_level(wl_level))];
    coef_array=[coef_array 1:n_wl_level(wl_level)];
end

lev_array=lev_array';
coef_array=coef_array';

u=lev_array(d');
si=[lev_array(d'),coef_array(d'),p_vect(d)',n_wl_level(u)];

if isempty(d)
    disp('No significant differences found');
    return;  
end

si_1=si(:,1);
si_2=si(:,2);
si_3=si(:,3);
si_4=si(:,4);

window_duration=(param.t_post_off-param.t_post_on)*1000;

for i=1:length(si_1)
    si_5(i)=window_duration/si_4(i);
end

for i=1:length(si_1)
    low(i)=(si_2(i)-1)*(si_5(i));
end

for i=1:length(si_1)
    high(i)=(si_2(i))*(si_5(i));
end


si=[si,low',high'];
si_1=si(:,1);
si_2=si(:,2);
si_3=si(:,3);
si_4=si(:,4);
si_5=si(:,5);
si_6=si(:,6);

si_7=zeros(length(si_1),1);
si_7(1)=crit_p;
si=[si_1,si_2,si_5,si_6,si_3,si_7];
