# Supplementary material for: Temporal Features of Spike Trains in the Moth Antennal Lobe Revealed by a Comparative Time-Frequency Analysis
Source: PLoS One. 2014 Jan 20;9(1):e84037. doi: 10.1371/journal.pone.0084037 (PMC3896344; doi:10.1371/journal.pone.0084037)
Supplement: File S1 — MATLAB m files for the calculation of DWT coefficients, statistical comparison and multiple comparison correction using FDR. Compressed folder contains the following files: fdr_bh.m, batch_DWT.m, getDWTcoeff.m, DWT_spiketimes_analysis.m,, and example_data_DWT.mat. File “batch_DWT.m” is the main script. Example spike time data found in “example_data_DWT.mat”. When executed with the indicated parameters, “batch_DWT.m” outputs the results reported in Table 1 for a FDR of 0.1 using the example biphasic PNs of recorded from the isomorphic portion of the Manduca sexta antennal lobe. All scripts and functions are custom, with the exception of “fdr_bh.m”, which is also available from http://www.mathworks.com.au/matlabcentral/fileexchange/29274-mass-univariate-erp-toolbox/content/fdr_bh.m (last accessed 16/12/2013). (ZIP) [file pone.0084037.s001.zip › Capurro et al. PLoSOne/fdr_bh.m]

% fdr_bh() - Executes the Benjamini & Hochberg (1995) and the Benjamini &
%            Yekutieli (2001) procedure for controlling the false discovery 
%            rate (FDR) of a family of hypothesis tests. FDR is the expected
%            proportion of rejected hypotheses that are mistakenly rejected 
%            (i.e., the null hypothesis is actually true for those tests). 
%            FDR is a somewhat less conservative/more powerful method for 
%            correcting for multiple comparisons than procedures like Bonferroni
%            correction that provide strong control of the family-wise
%            error rate (i.e., the probability that one or more null
%            hypotheses are mistakenly rejected).
%
% Usage:
%  >> [h, crit_p, adj_p]=fdr_bh(pvals,q,method,report);
%
% Required Input:
%   pvals - A vector or matrix (two dimensions or more) containing the
%           p-value of each individual test in a family of tests.
%
% Optional Inputs:
%   q       - The desired false discovery rate. {default: 0.05}
%   method  - ['pdep' or 'dep'] If 'pdep,' the original Bejnamini & Hochberg
%             FDR procedure is used, which is guaranteed to be accurate if
%             the individual tests are independent or positively dependent
%             (e.g., Gaussian variables that are positively correlated or
%             independent).  If 'dep,' the FDR procedure
%             described in Benjamini & Yekutieli (2001) that is guaranteed
%             to be accurate for any test dependency structure (e.g.,
%             Gaussian variables with any covariance matrix) is used. 'dep'
%             is always appropriate to use but is less powerful than 'pdep.'
%             {default: 'pdep'}
%   report  - ['yes' or 'no'] If 'yes', a brief summary of FDR results are
%             output to the MATLAB command line {default: 'no'}
%
%
% Outputs:
%   h       - A binary vector or matrix of the same size as the input "pvals."
%             If the ith element of h is 1, then the test that produced the 
%             ith p-value in pvals is significant (i.e., the null hypothesis
%             of the test is rejected).
%   crit_p  - All uncorrected p-values less than or equal to crit_p are 
%             significant (i.e., their null hypotheses are rejected).  If 
%             no p-values are significant, crit_p=0.
%   adj_p   - All adjusted p-values less than or equal to q are significant
%             (i.e., their null hypotheses are rejected). Note, adjusted 
%             p-values can be greater than 1.
%
%
% References:
%   Benjamini, Y. & Hochberg, Y. (1995) Controlling the false discovery
%     rate: A practical and powerful approach to multiple testing. Journal
%     of the Royal Statistical Society, Series B (Methodological). 57(1),
%     289-300.
%
%   Benjamini, Y. & Yekutieli, D. (2001) The control of the false discovery
%     rate in multiple testing under dependency. The Annals of Statistics.
%     29(4), 1165-1188.
%
% Example:
%   [dummy p_null]=ttest(randn(12,15)); %15 tests where the null hypothesis
%                                       %is true
%   [dummy p_effect]=ttest(randn(12,5)+1); %5 tests where the null
%                                          %hypothesis is false
%   [h crit_p adj_p]=fdr_bh([p_null p_effect],.05,'pdep','yes');
%
%
% For a review on false discovery rate control and other contemporary
% techniques for correcting for multiple comparisons see:
%
%   Groppe, D.M., Urbach, T.P., & Kutas, M. (2011) Mass univariate analysis 
% of event-related brain potentials/fields I: A critical tutorial review. 
% Psychophysiology, 48(12) pp. 1711-1725, DOI: 10.1111/j.1469-8986.2011.01273.x 
% http://www.cogsci.ucsd.edu/~dgroppe/PUBLICATIONS/mass_uni_preprint1.pdf
%
%
% Author:
% David M. Groppe
% Kutaslab
% Dept. of Cognitive Science
% University of California, San Diego
% March 24, 2010

%%%%%%%%%%%%%%%% REVISION LOG %%%%%%%%%%%%%%%%%
%
% 5/7/2010-Added FDR adjusted p-values

function [h crit_p adj_p]=fdr_bh(pvals,q,method,report)

if nargin<1,
    error('You need to provide a vector or matrix of p-values.');
else
    if ~isempty(find(pvals<0,1)),
        error('Some p-values are less than 0.');
    elseif ~isempty(find(pvals>1,1)),
        error('Some p-values are greater than 1.');
    end
end

if nargin<2,
    q=.05;
end

if nargin<3,
    method='pdep';
end

if nargin<4,
    report='no';
end

s=size(pvals);
if (length(s)>2) || s(1)>1,
    [p_sorted, sort_ids]=sort(reshape(pvals,1,prod(s)));
else
    %p-values are already a row vector
    [p_sorted, sort_ids]=sort(pvals);
end
[dummy, unsort_ids]=sort(sort_ids); %indexes to return p_sorted to pvals order
m=length(p_sorted); %number of tests
adj_p=zeros(1,m)*NaN;

if strcmpi(method,'pdep'),
    %BH procedure for independence or positive dependence
    thresh=[1:m]*q/m;
    wtd_p=m*p_sorted./[1:m];
    %compute adjusted p-values
    for a=1:m,
       adj_p(a)=min(wtd_p(a:end)); 
    end
elseif strcmpi(method,'dep')
    %BH procedure for any dependency structure
    denom=m*sum(1./[1:m]);
    thresh=[1:m]*q/denom;
    wtd_p=denom*p_sorted./[1:m];
    %Note, it can produce adjusted p-values greater than 1!
    %compute adjusted p-values
    for a=1:m,
        adj_p(a)=min(wtd_p(a:end));
    end
else
    error('Argument ''method'' needs to be ''pdep'' or ''dep''.');
end
adj_p=reshape(adj_p(unsort_ids),s);

rej=p_sorted<=thresh;
max_id=find(rej,1,'last'); %find greatest significant pvalue
if isempty(max_id),
    crit_p=0;
    h=pvals*0;
else
    crit_p=p_sorted(max_id);
    h=pvals<crit_p;       % this line was modified from the original: h=pvals<=crit_p;
end

if strcmpi(report,'yes'),
    n_sig=sum(p_sorted<=crit_p);
    if n_sig==1,
        fprintf('Out of %d tests, %d is significant using a false discovery rate of %f.\n',m,n_sig,q);
    else
        fprintf('Out of %d tests, %d are significant using a false discovery rate of %f.\n',m,n_sig,q);
    end
    if strcmpi(method,'pdep'),
        fprintf('FDR procedure used is guaranteed valid for independent or positively dependent tests.\n');
    else
        fprintf('FDR procedure used is guaranteed valid for independent or dependent tests.\n');
    end
end
