# Supplementary material for: Temporal Features of Spike Trains in the Moth Antennal Lobe Revealed by a Comparative Time-Frequency Analysis
Source: PLoS One. 2014 Jan 20;9(1):e84037. doi: 10.1371/journal.pone.0084037 (PMC3896344; doi:10.1371/journal.pone.0084037)
Supplement: File S1 — MATLAB m files for the calculation of DWT coefficients, statistical comparison and multiple comparison correction using FDR. Compressed folder contains the following files: fdr_bh.m, batch_DWT.m, getDWTcoeff.m, DWT_spiketimes_analysis.m,, and example_data_DWT.mat. File “batch_DWT.m” is the main script. Example spike time data found in “example_data_DWT.mat”. When executed with the indicated parameters, “batch_DWT.m” outputs the results reported in Table 1 for a FDR of 0.1 using the example biphasic PNs of recorded from the isomorphic portion of the Manduca sexta antennal lobe. All scripts and functions are custom, with the exception of “fdr_bh.m”, which is also available from http://www.mathworks.com.au/matlabcentral/fileexchange/29274-mass-univariate-erp-toolbox/content/fdr_bh.m (last accessed 16/12/2013). (ZIP) [file pone.0084037.s001.zip › Capurro et al. PLoSOne/getDWTcoeff.m]

% This code is provided as supplementary material of the article:
% Temporal Features of Spike Trains in the Moth Antennal Lobe Revealed by a Comparative Time-Frequency Analysis
% by Alberto Capurro, Fabiano Baroni, Linda S. Kuebler, Zsolt K�rp�ti, Teun
% Dekker, Hong Lei, Bill S. Hansson, Timothy C. Pearce and Shannon B. Olsson

function [DWTcoeff n_wl_level] = getDWTcoeff(data,param)

for trial=1:length(data)
    
    spike_times=data{trial}.spiketimes;
    t_onset=data{trial}.t_onset;
    
    
    t=(0:param.sr*data{trial}.trial_duration)/param.sr;
    
    delta=zeros(size(t));
    
    
    for spike=1:length(spike_times)
        [~,ind]=min(abs(t-spike_times(spike)));
        delta(ind)=1;
    end
    
    
    % COSYNE KERNEL
    m= param.sr/20;   % half width of Hanning window in samples
    x=1:2*m;
    K=0.5*(1+cos(pi+(pi*x/m)));
    
    r=conv(delta,K,'valid');
    r=r*(param.sr/sum(K));
    r=[zeros(1,floor(length(x)/2)) r zeros(1,floor(length(x)/2)-1)];
    
    
    %%%%%%%%%%% *************************************************************
    r2 = r( (t > (t_onset + param.t_post_on)) & (t < (t_onset + param.t_post_off)));
    
    r2=r2';
    
    
    
    if (param.level>wmaxlev(size(r2),'db1'))
        fprintf('DWT level is too high: maximum level is %i\n',wmaxlev(size(r2),'db1'));
        return;
    end
    
    
%    bin_N=128;
    bin_N=2^(param.level+3);
    step=floor(length(r2)/bin_N);
    
    for i=1:bin_N
        bin(i)=mean(r2((i-1)*step+1:i*step));
    end
    
    binned_rate_post=bin';
    
       
    %% recommended level for this dataset: 1 for db8, 4 for db1, 3 for db2 and rbio3.1
    [C_post,L] = wavedec(binned_rate_post,param.level,'db1');  %% L = wmaxlev(28,'rbio3.1')
    
    
    % % % % %for db1 or haar with length(k)=128
    
    %     DWTcoeff(trial).L1_post=C_post(65:128); %level 1
    %     DWTcoeff(trial).L2_post=C_post(33:64); %level 2
    %     DWTcoeff(trial).L3_post=C_post(17:32); %level 3
    %     DWTcoeff(trial).L4_post=C_post(9:16); %level 4
    %     DWTcoeff(trial).L5_post=C_post(1:8); %scaling
    
    ind=1;
    for wl_level=1:param.level+1
        eval(['DWTcoeff(trial).L' num2str(param.level+2-wl_level) '_post=C_post(ind:ind+L(wl_level)-1);']);
        %         wl_level
        %         param.level+2-wl_level
        %         ind
        %         ind+L(wl_level)-1
        ind=ind+L(wl_level);
    end
    
end

n_wl_level=L(param.level+1:-1:1);
